# Supplementary material for: Mapping of pigmentation QTL on an anchored genome assembly of the cichlid fish, Metriaclima zebra
Source: BMC Genomics. 2013 Apr 27;14:287. doi: 10.1186/1471-2164-14-287 (PMC3691601; doi:10.1186/1471-2164-14-287)
Supplement: Additional file 1 — Markers_QTLAnalysis_Locations.xlsx QTL markers and their locations in the genome. Columns B-L contain phenotype information for all investigated pigmentation traits for each F2 individual. Marker names are given in row 1, followed by the linkage group, position (centimorgans) on that linkage group, the scaffold and scaffold position (basepair) at which the marker is found is given beneath each marker name. The rows following provide the genotype for each F2 individual at that marker is also given. [file 1471-2164-14-287-S1.xlsx]

## Sheet: M. zebra
												RAD marker#	23245	40025	51291	63292	38659	16206	21121	49239	13754	59625	47924	4767	50818	12176	5144	26308	44590	41422	28380	43159	9879	43052	58800	27512	32344	11506	33500	30867	45553	2322	20457	13730	24073	3448	46448	41872	2218
												LG	1	1	1	1	1	1	1	1	1	1	1	1	1	1	1	1	1	1	1	1	1	1	1	1	1	1	1	1	1	1	1	1	1	1	1	1	1
												Position	0	2.651	5.062	6.41	7.17	8.389	9.465	10.525	11.356	12.064	12.753	13.815	14.259	15.132	15.715	16.106	17.387	18.409	20.163	29.647	35.485	42.072	48.448	52.651	59.39	66.896	69.415	75.079	79.585	81.897	83.705	88.372	89.715	91.609	92.95	94.132	95.323
												Scaffold	118	321	201	53	53	145	118	118	145	118	145	201	145	145	201	118	145	23	118	7	7	7	7	7	2	2	2	2	2	2	2	2	2	2	2	2	2
	BarMelanophores	Space Melanophores	Dorsal Melanophores	Caudal Melanophores	Pelvic Melanophores	Cheek Melanophores	Dorsal Xanthophores	Caudal Xanthophores	Pelvic Xanthophores	Gular	Principal Component 1	Postion	373457	259793	562278	3727309	2722358	1146127	1260210	1472401	1012862	505667	944979	190751	847839	1244963	181290	2192542	1448872	6167773	1359950	10398219	7522611	3289695	1772680	1075861	3230967	4121306	4186351	7097728	9161608	9928283	10925487	12969203	13641833	13257509	14445458	14658461	14405316
MbMzF2_001	1.59106	1.62839	54	45	5.83095	1.61278	29.88	225.12	2	1	-1.35671		a	a	-	a	a	a	a	a	a	a	a	a	a	a	a	-	a	a	a	a	a	h	h	h	b	b	b	b	b	b	b	b	b	b	-	b	b
MbMzF2_002	1.75205	1.5966	61	62	6.55744	1.64345	66.87	188.13	1	1	-0.161151		a	h	a	a	a	a	a	a	a	a	a	a	-	a	a	a	a	a	h	a	a	h	h	b	b	b	b	b	b	b	b	b	b	b	b	b	b
MbMzF2_003	1.66276	1.5682	44	45	7	1.60206	91.99	163.01	1	1	-1.28574		a	a	a	a	a	a	a	a	a	a	a	a	a	a	a	a	a	-	a	h	h	-	h	h	b	b	b	b	b	b	b	b	b	b	b	b	b
MbMzF2_005	1.71181	1.72016	45	32	4.79583	1.62325	162.61	92.39	2	1	-1.0468		b	h	b	-	b	b	b	b	b	b	b	b	b	b	b	b	b	b	b	b	b	b	h	h	a	h	h	h	h	h	b	h	-	h	h	h	h
MbMzF2_009	1.74429	1.5966	55	47	5.56776	1.60206	135.21	119.79	0	1	-0.935633		b	b	b	b	b	b	b	b	b	b	b	b	b	b	b	b	b	b	b	b	b	b	b	b	b	-	b	b	b	b	b	b	b	b	b	b	b
MbMzF2_011	1.78176	1.8293	57	38	6.08276	1.74036	125.15	129.85	3	1	0.49187		h	h	h	h	h	h	h	h	h	h	a	h	h	h	h	h	h	h	h	h	b	b	b	b	b	b	b	b	b	b	b	b	b	b	b	b	b
MbMzF2_012	1.68574	1.716	72	33	7.54983	1.66276	42.74	212.26	2	1	-0.112427		h	h	h	h	h	h	h	h	h	-	h	-	h	h	h	h	h	h	-	h	h	h	h	h	h	a	a	-	a	a	-	a	a	a	-	-	a
MbMzF2_013	1.73239	1.72835	41	47	8	1.66276	97.83	157.17	3	1	0.039238		h	-	h	h	-	-	a	h	h	-	-	h	h	h	h	-	h	h	h	h	h	h	h	h	h	h	h	h	h	h	a	h	h	h	h	h	h
MbMzF2_014	1.69461	1.6902	40	37	5.65685	1.6721	125.56	129.44	2	2	-1.40585		-	h	a	a	a	a	a	a	a	a	a	a	h	a	a	-	a	a	a	a	a	a	a	a	a	-	a	h	h	h	h	h	h	h	h	h	h
MbMzF2_017	1.71181	1.5966	33	17	5.83095	1.57978	117.32	107.47	1	1	-2.06675		b	b	b	b	-	-	-	-	b	b	-	b	b	b	b	-	-	b	-	h	h	h	h	h	h	h	h	h	h	h	h	h	h	h	h	h	h
MbMzF2_018	1.63849	1.70329	56	47	9.32738	1.53148	50.68	77.41	0	1	-0.241746		-	h	b	b	h	b	h	h	h	a	a	a	-	a	a	a	b	a	-	a	a	b	h	h	b	h	a	b	a	a	h	a	a	-	b	-	h
MbMzF2_019	1.57403	1.5966	50	38	6.48074	1.57978	97.38	97.85	2	2	-1.83265		h	h	-	h	h	a	h	h	a	h	a	a	a	a	a	a	a	a	h	h	b	b	-	b	b	b	b	b	b	b	b	b	b	b	b	b	b
MbMzF2_020	1.66745	1.62839	43	41	3.4641	1.97313	157.29	183.25	2	1	-1.20415		h	h	h	h	h	h	h	h	h	h	h	h	h	h	h	h	h	h	h	h	h	a	a	a	a	a	a	-	a	a	a	a	a	a	a	a	a
MbMzF2_022	1.78176	1.59106	65	62	7.93725	1.92428	171.08	151.38	3	1	1.12607		a	h	h	h	h	h	b	h	h	-	h	h	h	h	h	h	h	h	h	a	a	a	a	a	a	a	a	a	a	-	a	h	a	a	a	a	a
MbMzF2_023	1.84819	1.86629	73	59	9.38083	1.79934	102.91	126.57	2	1	2.35793		b	b	b	b	b	b	b	b	b	b	-	b	b	b	b	b	-	-	b	b	-	b	b	b	-	h	h	h	h	h	a	a	a	a	-	a	-
MbMzF2_024	1.61805	1.54407	54	52	8.18535	1.60206	71.49	87.23	0	1	-0.888867		b	b	b	h	b	b	b	b	b	b	b	b	-	b	b	b	b	b	b	b	b	b	b	b	h	h	h	-	a	-	a	a	a	a	a	a	a
MbMzF2_025	1.59106	1.4843	39	49	5	1.78533	48.43	118.49	0	1	-2.00608		a	h	h	h	h	h	-	h	h	h	h	h	h	h	h	h	h	h	h	h	h	h	b	b	b	b	b	b	b	b	b	h	b	b	-	b	b
MbMzF2_026	1.69461	1.68124	55	70	7.74597	1.92428	91.43	171.38	0	1	0.55627		a	a	a	a	a	a	a	a	a	a	a	a	-	a	a	a	a	-	a	a	a	h	h	h	h	h	h	h	h	h	h	h	h	h	h	h	h
MbMzF2_028	1.69461	1.60746	40	39	7.68115	1.65321	58.05	133.53	1	1	-0.989055		b	b	b	b	b	b	b	b	b	b	b	b	b	b	b	b	b	b	b	b	b	b	b	b	h	h	b	h	h	h	h	h	h	h	h	h	b
MbMzF2_029	1.56229	1.54407	54	19	4.89898	1.81954	23.83	116.05	0	1	-2.21794		b	b	b	b	b	b	b	b	b	b	b	b	b	b	b	b	b	b	b	h	h	-	h	h	h	h	h	h	h	h	h	h	h	h	h	h	h
MbMzF2_031	1.62325	1.5563	47	58	8	1.716	167.36	174.61	3	2	-0.851302		h	h	h	h	h	h	h	h	h	h	h	h	h	h	h	h	h	h	-	h	h	h	h	h	h	h	h	h	h	h	h	b	b	b	b	b	b
MbMzF2_035	1.58546	1.63849	53	57	6	1.716	138.99	179.75	1	1	-0.923411		-	b	b	b	b	b	b	b	b	b	b	b	b	b	b	b	b	b	b	b	b	b	b	b	b	b	b	b	b	b	b	b	b	b	b	b	b
MbMzF2_036	1.54407	1.49831	25	40	4	1.80618	177.85	197.55	3	1	-2.57751		b	b	b	b	b	b	b	b	b	b	b	b	b	b	b	b	b	b	b	b	b	b	b	b	b	b	b	b	b	-	b	b	b	b	b	b	b
MbMzF2_039	1.79239	1.6721	61	62	10.3923	1.79934	182.46	178.67	0	1	1.19352		b	b	b	b	b	b	b	b	b	b	b	b	b	b	b	b	b	b	b	b	b	-	-	a	h	a	a	a	a	a	a	a	a	a	a	a	a
MbMzF2_040	1.62325	1.4843	49	58	7.87401	1.86923	12.59	137.15	0	1	-0.751219		a	h	h	h	h	-	h	h	h	-	h	h	h	h	h	h	h	b	b	h	b	b	b	b	-	b	-	-	b	-	b	b	b	-	b	b	-
MbMzF2_041	1.72428	1.56229	48	70	5.09902	1.85126	87.4	180.16	1	2	-0.815757		a	a	a	a	a	a	a	a	-	a	a	a	a	a	-	a	a	a	h	-	a	h	h	h	h	h	h	h	h	h	h	b	b	b	b	b	b
MbMzF2_042	1.77452	1.71181	57	73	6.40312	1.65321	119.54	149.57	1	1	0.503238		h	-	h	h	a	h	h	h	h	h	h	h	h	b	h	h	h	h	h	h	h	-	a	a	-	a	a	a	h	b	h	h	h	h	h	h	h
MbMzF2_043	1.63849	1.41497	37	48	7.61577	1.63347	142.84	179.48	0	1	-1.92521		b	b	b	b	b	b	b	b	b	b	b	b	b	b	b	b	b	b	b	b	b	b	-	b	b	b	-	b	h	h	h	-	h	-	h	h	h
MbMzF2_044	1.53148	1.53782	25	55	3.87298	1.81291	98.34	185.6	3	2	-2.55329		-	h	h	h	h	h	h	h	h	h	h	h	-	h	-	h	h	-	h	a	a	a	a	a	a	a	h	-	-	-	-	a	h	a	-	h	a
MbMzF2_045	1.72016	1.716	41	57	9.21954	1.66276	27.4	169.23	0	1	0.0135363		h	h	h	h	h	h	h	h	-	h	h	h	-	h	h	h	h	-	h	h	h	h	h	h	h	h	h	h	-	h	h	h	h	h	h	h	h
MbMzF2_047	1.6721	1.57403	44	31	7.14143	1.81954	77.26	179.86	2	1	-1.05331		-	b	b	b	b	b	b	b	-	b	-	b	-	b	b	b	b	-	b	-	h	h	-	h	b	h	h	h	h	b	h	h	-	-	a	h	h
MbMzF2_050	1.79239	1.72428	51	86	7.2111	1.83251	112.59	157.32	0	1	1.09028		-	-	h	h	h	h	h	h	h	-	h	h	h	h	h	h	h	h	h	-	h	h	b	a	-	h	h	h	a	h	h	-	h	-	h	-	b
MbMzF2_052	1.51188	1.33244	53	45	8.544	1.73239	74.41	187.78	0	1	-2.02682		-	-	a	-	-	a	-	a	-	a	a	-	-	a	a	-	a	a	-	h	h	-	h	a	b	-	b	b	-	-	b	b	-	-	b	-	-
MbMzF2_053	1.64836	1.51188	44	44	4.58258	1.74819	149.23	173.17	0	1	-1.93994		a	h	a	-	a	a	a	a	a	a	a	a	-	a	a	a	a	-	a	a	a	a	a	a	h	h	-	h	h	h	b	h	h	h	h	h	h
MbMzF2_054	1.56229	1.52504	45	50	5.65685	1.73239	26.39	110.73	1	1	-1.63735		-	a	a	a	-	-	a	a	a	a	a	a	a	a	a	a	a	-	a	h	-	h	-	-	h	a	-	-	h	h	h	h	h	-	h	-	h
MbMzF2_055	1.53782	1.49831	34	29	7.93725	1.77815	26.1	88.62	0	1	-2.07209		h	h	h	h	a	h	h	h	h	h	h	h	h	h	h	h	h	a	h	a	b	b	b	b	b	b	b	b	-	b	b	-	h	h	h	h	h
MbMzF2_056	1.51851	1.55023	53	54	9	1.79239	168.76	204.01	0	1	-0.937173		-	b	-	b	-	-	-	-	b	-	-	-	b	-	b	b	b	-	b	-	-	-	b	-	-	-	-	h	h	b	h	h	h	h	h	-	-
MbMzF2_065	1.55023	1.5682	58	65	10.7703	1.74819	36.13	160.9	1	1	0.0892858		b	b	-	b	-	b	b	b	b	-	b	-	-	-	b	-	b	-	-	-	b	b	b	-	-	b	-	a	-	a	a	a	-	a	a	a	-
MbMzF2_066	1.46982	1.52504	26	44	4.89898	1.83885	96.15	190.17	1	2	-3.06015		-	-	h	h	h	h	h	h	-	h	h	h	-	h	h	a	h	-	-	h	h	-	h	h	-	a	a	a	a	a	-	a	-	-	a	-	-
MbMzF2_067	1.60746	1.58546	47	44	7.54983	1.78533	142.61	172.73	1	1	-0.982315		a	h	h	h	a	h	a	h	h	h	-	h	-	h	-	-	h	h	h	b	b	-	b	h	b	-	h	a	h	-	a	a	a	a	a	a	a
MbMzF2_068	1.56229	1.63849	31	32	6	1.85733	100.7	197.06	0	1	-2.00298		a	-	a	a	a	a	a	a	a	a	a	a	a	a	a	-	a	a	a	h	h	h	h	h	h	h	h	h	h	h	h	h	h	a	h	h	h
MbMzF2_069	1.53148	1.45484	33	46	5.83095	1.74036	145.79	214.64	0	1	-2.59723		a	a	a	a	a	-	a	a	a	a	a	a	a	a	a	a	a	a	a	-	a	a	h	-	h	h	h	h	h	h	-	a	h	-	a	h	h
MbMzF2_085	1.5966	1.67669	45	48	6.7082	1.98677	191.33	194.61	1	1	-0.563212		-	-	-	-	a	a	a	a	-	-	-	-	-	a	a	-	-	-	a	-	-	-	-	a	a	-	-	-	a	-	a	-	a	a	h	a	-
MbMzF2_086	1.8293	1.59106	41	51	9.69536	1.79934	168.21	200.28	2	1	0.445545		b	b	b	h	h	b	b	b	b	b	b	b	b	b	b	b	-	b	b	h	h	h	h	h	h	a	-	a	a	a	a	a	a	a	a	a	a
MbMzF2_087	1.72835	1.69897	45	59	6.78233	1.80618	200.23	215.99	2	1	0.0531011		-	a	-	a	a	a	-	a	a	-	a	a	-	a	a	a	a	a	a	a	-	a	a	a	a	a	a	-	a	a	a	a	a	a	a	a	a
MbMzF2_088	1.63347	1.53782	41	24	5	1.83885	200.3	212.96	1	1	-2.12982		-	-	a	a	-	a	a	a	a	-	a	a	a	a	a	a	-	-	-	-	-	h	h	h	h	-	h	h	-	a	h	-	-	h	h	h	h
MbMzF2_089	1.58546	1.62839	39	51	9.74679	1.74819	108.72	177.39	2	1	-0.44316		h	a	h	h	h	h	h	h	h	h	h	h	h	h	h	h	h	h	h	h	-	b	b	b	b	b	b	b	b	b	b	b	b	b	b	b	-
MbMzF2_095	1.5682	1.4843	58	49	4.3589	1.69897	163.36	160.6	1	1	-1.87186		b	h	-	-	-	a	-	h	-	h	-	-	h	-	h	h	h	h	h	h	-	a	a	a	-	h	-	b	a	b	a	-	b	h	h	a	h
MbMzF2_096	1.66745	1.70757	37	34	5.74456	1.81954	101.97	127.86	1	1	-1.06556		-	a	-	-	-	-	a	-	-	-	a	a	a	-	-	-	a	a	-	-	-	b	b	b	-	-	-	b	-	b	b	b	b	-	-	-	b
MbMzF2_097	1.6902	1.65801	45	44	4.89898	1.79239	10.44	98.34	0	1	-1.03635		b	-	-	-	b	-	-	b	-	-	b	-	b	b	b	-	-	b	b	b	-	-	-	b	b	-	-	b	h	-	h	a	b	h	h	h	-
MbMzF2_098	1.69461	1.5966	46	67	8.77496	1.83885	142.17	157.9	0	1	0.118375		-	-	-	b	-	b	b	-	-	b	b	-	-	b	-	b	b	-	-	-	-	-	b	-	b	b	b	-	-	-	b	b	b	-	b	-	b
MbMzF2_104	1.89763	1.78176	27	63	7.4162	1.78533	52.68	157.24	0	1	0.559767		-	a	a	a	a	a	a	a	a	a	-	a	a	a	a	-	a	a	a	a	a	a	-	a	h	h	-	h	h	h	h	h	h	h	h	-	h
MbMzF2_105	1.72016	1.53148	52	35	8.66025	1.73239	163.94	158.99	1	1	-0.64371		-	a	a	a	a	a	a	a	a	a	-	a	a	a	a	a	a	-	a	a	a	a	a	a	a	a	-	a	a	a	a	a	a	a	a	a	a
MbMzF2_107	1.5563	1.53782	42	44	4.3589	1.80618	216.13	187.11	0	1	-2.21848		h	h	-	h	b	b	h	a	-	a	-	-	a	h	h	-	h	-	a	h	h	b	h	a	b	h	-	-	-	-	h	h	a	h	-	h	h
MbMzF2_108	1.61805	1.5682	48	34	5	1.86332	110.64	153.41	0	1	-1.69656		a	h	-	-	-	-	a	a	a	-	a	a	-	a	a	-	a	-	-	a	-	-	a	a	a	a	-	a	a	a	-	a	a	a	-	a	a
MbMzF2_109	1.67669	1.51188	40	49	8.60233	1.97772	50.08	139.31	0	1	-0.535183		-	h	-	a	-	h	h	a	h	h	-	h	h	h	h	-	-	-	h	h	h	h	-	h	h	-	h	a	b	h	h	b	h	-	h	b	-
MbMzF2_114	1.78176	1.74036	43	63	7.81025	1.83251	22.25	137.33	3	1	0.942351		h	-	a	b	h	b	h	h	-	h	-	h	h	h	h	h	-	h	h	-	b	-	-	-	-	h	-	-	a	a	a	a	a	-	a	a	a
MbMzF2_115	1.66276	1.62325	45	75	10.3441	1.79239	47.23	132.78	0	1	0.523292		h	-	h	-	h	h	h	h	h	h	h	h	h	h	-	-	b	-	-	-	h	h	h	b	b	b	-	b	b	b	b	b	b	-	b	-	b
MbMzF2_117	1.6721	1.61278	49	42	7.34847	1.86332	68.41	145.04	0	1	-0.649072		a	a	a	a	-	a	a	a	-	-	-	a	a	a	a	-	a	a	a	-	-	-	-	-	h	-	-	h	h	a	h	-	h	h	h	-	h
MbMzF2_118	1.69897	1.60206	51	79	8.544	1.91908	66.75	145.51	0	1	0.636719		-	a	a	a	-	a	-	-	-	-	a	a	a	-	-	-	-	a	a	a	a	a	a	-	-	-	a	a	-	-	a	-	a	a	-	a	a
MbMzF2_119	1.62325	1.49831	34	47	4.47214	1.44716	115.67	152.59	1	1	-2.60559		-	-	-	-	h	a	h	h	-	-	h	-	-	b	-	h	h	-	b	h	h	h	-	b	h	b	-	h	-	-	-	-	h	h	h	h	-
MbMzF2_126	1.45484	1.30103	21	18	3.31662	1.49136	201.35	191.21	1	1	-5.03825		h	h	-	b	h	h	h	h	h	-	b	b	-	-	h	-	h	-	h	a	h	b	b	-	-	-	-	b	-	-	-	b	b	-	b	-	-
MbMzF2_127	1.36173	1.34242	16	13	4.12311	1.44716	179.46	191.13	0	1	-5.52419		-	h	-	-	a	-	a	a	a	a	-	-	a	a	a	-	-	a	a	a	a	a	a	-	h	h	-	-	-	h	h	h	h	-	h	h	h
MbMzF2_128	1.32222	1.20412	25	28	2.64575	1.90849	105.33	174.81	0	1	-5.07555		-	-	a	h	-	-	-	h	h	h	h	-	-	-	-	h	-	-	h	-	-	-	-	-	-	-	-	-	-	b	-	b	b	-	b	-	-
MzMbF2_135	1.75587	1.40654	62	44	6.16441	1.75587	151.47	143.18	1	1	-0.925121		a	b	b	-	h	h	h	-	h	-	h	-	-	b	b	h	h	h	h	h	-	-	b	b	b	-	-	-	b	-	b	b	b	b	b	b	-
MzMbF2_137	1.61278	1.51188	38	31	5	1.74819	96.51	123.1	1	1	-2.19973		-	h	b	-	b	h	a	b	a	-	-	b	-	h	h	b	-	h	-	h	-	b	-	-	-	-	-	-	-	-	-	a	-	h	-	-	a
MzMbF2_138	1.63347	1.63347	41	24	6.40312	1.88649	144.23	167.33	2	1	-1.24795		h	b	a	-	h	h	h	h	h	-	h	h	-	h	h	-	h	h	a	b	-	b	h	h	b	h	-	-	h	-	h	-	h	-	-	h	-
MzMbF2_144	1.69897	1.65801	54	55	6.63325	1.96379	128.95	200.87	1	1	0.0540474		b	b	h	a	h	b	h	h	h	-	-	b	b	h	-	-	-	-	a	-	-	-	a	h	-	-	h	b	a	-	-	a	a	a	-	a	-
MzMbF2_145	1.77452	1.72016	42	67	9.05539	1.9345	119.26	147.46	0	1	0.953761		h	h	h	h	h	-	h	h	a	a	a	h	h	h	h	h	h	h	h	h	a	h	h	h	h	h	h	h	-	h	a	h	h	h	h	h	h
MzMbF2_146	1.73239	1.59106	82	69	9.11043	1.81291	142.93	149.43	1	1	1.28401		a	a	-	-	a	-	-	-	a	-	-	a	-	-	-	-	-	-	-	-	-	-	-	b	-	-	-	-	b	-	b	a	a	a	-	-	-
MzMbF2_147	1.83251	1.61805	43	73	7.34847	1.90309	37.77	138.57	1	1	0.735994		a	a	a	a	a	a	a	a	a	a	a	-	-	a	-	a	a	h	a	b	h	a	h	h	h	b	b	-	b	h	-	h	h	h	h	h	b
MzMbF2_148	1.80618	1.60746	68	77	9.11043	1.83251	158.35	156.29	0	1	1.36562		h	b	b	b	b	b	b	-	b	b	b	b	b	b	b	b	b	b	b	b	b	b	b	b	-	h	a	h	a	a	a	a	a	-	-	a	a
MzMbF2_149	1.62325	1.52504	28	32	4.12311	1.78533	128.45	147.93	1	1	-2.48793		-	h	-	a	b	b	-	-	-	h	-	-	-	h	h	h	h	-	h	h	-	h	h	h	h	h	-	h	h	-	b	-	h	h	h	h	h
MzMbF2_154	1.57978	1.31175	45	41	6	1.77085	115.56	152.65	1	1	-2.37521		-	-	-	-	-	a	h	-	b	h	a	-	-	-	-	-	-	-	b	b	a	-	-	-	a	h	b	b	h	h	-	h	h	b	-	h	-
MzMbF2_155	1.75205	1.57978	41	70	6.85565	1.97772	59.32	188.58	1	1	0.131642		a	h	-	h	h	-	a	h	-	-	a	h	h	h	-	-	-	-	-	-	a	a	h	-	-	h	-	-	a	-	h	h	-	-	-	b	b
MzMbF2_156	1.69461	1.5966	33	48	7.28011	1.87506	94.87	164.83	0	1	-0.874671		h	-	h	a	-	b	b	-	-	h	-	-	b	-	-	-	a	h	h	a	-	a	-	-	-	-	-	h	-	-	-	h	h	h	b	b	-
MzMbF2_157	1.66745	1.52504	35	41	6.78233	1.92942	51.74	135.02	2	1	-1.01642		a	a	a	a	a	-	a	a	a	a	-	a	a	a	a	a	a	a	a	a	a	h	b	b	b	b	-	b	b	-	b	b	b	h	b	b	b
MzMbF2_158	1.78176	1.68574	55	76	5.2915	1.87506	135.44	203.21	1	1	0.51441		-	b	-	-	b	-	-	-	b	b	-	-	b	b	b	-	b	-	b	-	b	b	-	-	-	-	-	b	-	-	-	h	b	b	b	-	-
MzMbF2_159	1.77815	1.61805	58	67	6.63325	1.91908	64.27	136.26	1	1	0.624519		h	a	h	h	h	-	h	h	h	h	h	h	h	-	h	-	b	h	h	h	b	h	b	h	b	a	-	h	h	b	h	-	a	-	-	h	h
MzMbF2_164	2.00217	1.87795	74	96	8.12404	1.47712	122.21	105.06	0	1	2.8058		a	h	h	h	a	h	h	h	h	h	h	h	h	h	h	h	h	h	-	h	h	h	h	h	h	b	-	-	b	b	-	b	b	b	b	b	b
MzMbF2_165	1.52504	1.4843	45	46	4.79583	1.79239	20.42	109.66	1	1	-2.07324		-	h	h	h	-	-	h	h	h	-	h	a	b	b	a	a	h	h	b	b	b	b	b	b	b	b	b	b	b	b	b	b	b	b	b	b	b
MzMbF2_166	1.87506	1.54407	51	50	8.24621	1.88081	77.68	123.94	0	1	0.382978		b	b	b	b	-	-	-	-	-	b	b	b	-	-	b	-	b	-	b	-	-	-	-	-	-	-	b	b	-	-	b	-	b	b	b	-	-
MzMbF2_167	1.67669	1.61278	44	88	5.2915	1.73239	121.62	168.49	0	1	-0.40178		-	h	a	h	b	h	h	h	h	h	-	h	h	h	h	h	h	h	h	a	b	a	-	a	h	-	h	b	a	b	b	-	h	h	h	h	b
MzMbF2_168	1.92428	1.88649	88	104	10.9087	1.83251	162.44	140.61	1	1	4.28743		a	a	a	a	a	a	a	a	a	a	-	a	a	a	a	-	a	a	a	a	-	h	h	a	a	-	h	h	h	h	h	h	h	h	h	h	a
MzMbF2_169	1.79588	1.61805	44	64	8.18535	1.88649	96.03	126.72	0	1	0.464627		b	b	b	b	b	b	b	b	b	b	b	b	b	b	b	b	-	b	b	b	b	b	b	b	-	b	b	-	a	a	a	a	a	a	a	-	a
MzMbF2_174	1.78176	1.62325	69	65	7.74597	1.94448	75.92	128.17	1	1	1.15283		h	h	h	h	a	h	h	h	h	b	h	-	-	a	a	-	h	-	a	b	b	a	-	h	h	-	-	a	h	h	a	h	a	h	-	b	-
MzMbF2_175	1.95904	1.91116	74	100	7.68115	1.79239	116.66	140.53	1	1	3.33951		a	h	a	a	a	a	a	a	a	a	a	a	a	a	a	a	a	a	a	a	a	a	a	a	a	h	h	h	-	b	b	b	b	b	b	b	b
MzMbF2_176	1.64836	1.57403	43	53	6.9282	1.79934	185.91	174.66	0	1	-0.987907		a	h	a	a	-	a	a	a	a	a	a	a	a	a	a	a	a	a	a	a	-	a	a	a	a	a	a	a	a	a	h	-	h	h	h	a	-
MzMbF2_177	1.75967	1.62839	60	78	8.77496	1.89209	3.01	128.87	0	1	1.1583		h	-	a	b	-	h	a	a	-	h	b	-	a	a	a	-	b	-	a	-	-	-	a	-	a	a	a	a	-	-	a	a	h	-	h	h	h
MzMbF2_178	1.80956	1.66745	49	69	8.06226	1.79934	129.56	158.27	0	1	0.671219		-	h	b	b	h	h	-	h	h	h	a	-	-	-	h	-	a	-	-	b	-	-	h	-	-	-	-	-	h	b	-	a	a	b	b	b	-
MzMbF2_179	1.57403	1.5682	31	55	5.83095	1.716	47.55	123.26	1	2	-2.06414		a	h	a	a	a	a	a	-	-	a	a	a	a	a	-	a	a	a	a	a	a	a	a	a	-	a	a	-	h	b	-	h	h	h	-	-	b
MzMbF2_184	1.62325	1.50515	34	51	4.12311	1.85733	191.05	170.268	0	2	-2.41613		h	h	a	-	-	h	h	h	-	h	a	b	-	h	h	h	-	h	h	h	b	h	b	a	a	a	b	-	a	h	a	h	a	-	-	-	h
MzMbF2_185	1.67669	1.63347	48	47	4.79583	1.98677	92.21	156.09	0	1	-0.819906		-	h	-	-	h	b	-	-	-	-	b	-	-	-	-	b	b	h	h	b	b	h	b	h	-	-	b	-	-	-	b	b	-	b	-	h	-
MzMbF2_186	1.91908	1.80618	66	81	8.88819	1.85733	66.31	120.37	1	1	2.64198		h	-	h	h	h	h	h	h	h	h	h	h	-	h	-	a	h	-	a	-	b	h	h	h	a	-	-	a	a	a	a	a	a	a	a	a	-
MzMbF2_187	1.58546	1.66276	41	64	6.55744	1.60206	142.25	184.06	3	3	-1.56197		-	-	a	-	-	a	a	-	-	a	-	a	-	-	-	-	-	-	-	-	-	a	a	-	-	-	h	-	-	-	h	-	h	-	-	a	-
MzMbF2_188	1.49136	1.33244	34	44	3	1.70757	10.73	91.96	0	1	-3.59081		-	h	-	-	-	-	h	-	-	-	h	h	-	-	a	-	a	a	-	h	h	h	b	a	-	h	-	-	-	-	-	-	h	b	-	-	-
MzMbF2_189	1.56229	1.53148	41	43	4.47214	1.79239	143.64	217.7	1	2	-2.5829		-	-	-	b	h	a	-	h	h	b	-	h	h	a	-	-	a	-	h	h	b	-	-	h	h	a	-	h	h	-	b	h	h	h	a	-	-
MzMbF2_194	1.6902	1.60206	125	91	10.6301	1.81291	100.29	142.17	1	1	2.96249		a	-	h	h	h	a	-	h	-	-	h	-	h	a	h	-	h	-	b	-	h	-	b	h	-	a	-	a	a	-	a	-	a	a	-	a	-
MzMbF2_195	1.92942	1.61278	106	88	10.3923	1.93952	78.83	145.53	0	1	3.42243		a	a	a	a	a	a	a	a	a	a	a	a	a	a	a	a	a	a	a	a	-	h	h	h	a	h	a	b	b	-	b	b	b	b	b	b	b
MzMbF2_196	1.94939	1.7364	66	58	9.43398	1.85126	40.67	109.16	1	1	2.14238		-	h	h	-	h	h	h	h	h	h	h	h	h	h	b	h	a	h	h	h	h	-	a	a	a	a	a	a	a	a	a	a	a	a	a	a	a
MzMbF2_197	1.74036	1.4843	69	75	9.48683	1.93952	112.05	149.64	0	1	0.973464		b	-	h	b	-	-	a	a	h	b	h	h	h	h	h	a	h	h	-	b	-	b	b	b	b	-	h	h	b	-	-	a	h	-	h	h	-
MzMbF2_198	1.83251	1.62325	58	57	6.245	1.73239	158.12	166.99	3	2	0.0527653		h	h	a	-	h	h	-	h	a	h	h	h	-	h	h	-	h	h	a	h	h	b	h	h	-	a	-	h	h	-	b	h	h	a	h	-	h
MzMbF2_199	1.64836	1.49136	54	37	7.61577	1.79934	149.35	191.59	1	2	-1.50434		h	b	b	-	-	b	b	b	b	b	b	b	b	b	b	b	b	b	-	b	-	-	b	b	b	b	-	b	b	b	b	b	b	b	b	b	b
MzMbF2_204	1.72428	1.61805	63	68	9.69536	1.74036	45.84	139.48	2	1	1.01763		h	h	h	-	-	h	a	-	a	h	-	h	h	a	h	h	h	h	h	h	h	b	a	-	-	-	b	b	b	-	b	b	b	b	b	b	-
MzMbF2_205	1.61805	1.57403	37	49	7.34847	1.8451	76.98	121.49	1	2	-1.33578		h	h	h	-	-	-	-	h	-	-	h	h	-	a	h	-	h	h	h	h	b	h	-	-	a	h	-	-	h	h	b	h	b	h	h	h	h
MzMbF2_206	1.86923	1.77085	77	83	7.61577	1.86923	191.15	156.73	1	1	2.34091		-	-	-	b	-	-	b	-	b	-	-	-	-	-	-	b	-	-	-	-	b	-	-	-	a	-	h	-	-	-	b	-	-	h	-	-	-
MzMbF2_207	1.80277	1.53148	96	78	8.60233	1.716	113.16	138.57	2	1	1.7612		b	b	b	b	b	b	-	b	b	b	b	b	b	b	b	b	b	b	b	-	-	b	b	b	-	b	b	b	b	b	b	b	b	b	b	b	b
MzMbF2_208	1.65321	1.46982	52	44	6.245	1.74819	177.03	179.98	2	1	-1.27391		h	-	h	h	h	h	h	h	h	a	a	a	-	a	b	-	b	b	b	h	-	b	b	b	-	b	-	b	b	-	b	b	b	-	-	b	b
MzMbF2_209	1.63347	1.46982	59	36	4.69042	1.75587	122.06	140.68	1	2	-2.12927		b	b	b	h	-	h	h	h	h	h	h	h	h	h	h	h	h	h	-	-	-	-	h	-	h	a	a	a	a	a	-	a	a	a	-	a	a
MzMbF2_214	1.63849	1.41497	69	44	6.7082	1.85126	124.03	151.14	2	1	-0.795448		-	b	b	b	-	b	-	b	b	b	-	b	-	b	-	b	b	-	b	h	a	a	-	-	-	-	h	h	b	h	h	h	-	-	b	a	h
MzMbF2_215	1.66745	1.51851	71	58	9.11043	1.92942	71.67	132.43	1	2	0.144952		a	a	a	-	-	-	a	a	-	a	-	a	-	a	a	-	a	a	a	a	-	-	-	a	a	a	a	a	a	a	a	a	a	a	a	a	a
MzMbF2_216	1.82282	1.80618	89	80	9.27362	1.6721	129.39	146.48	1	1	2.50985		b	b	b	b	b	b	b	b	-	b	b	b	b	b	b	b	b	-	b	h	a	h	h	h	-	h	-	h	h	h	h	h	h	h	h	h	h
MzMbF2_217	1.60206	1.56229	53	60	7.07107	1.80618	83.86	137.43	2	2	-0.842796		h	-	h	h	-	h	h	h	a	-	h	h	b	h	-	h	a	h	h	h	h	b	b	b	b	b	-	b	b	b	-	b	b	b	b	b	b
MzMbF2_218	1.88081	1.57403	82	75	9.32738	1.80618	113.56	145.26	1	1	1.96339		b	b	b	b	-	b	b	b	b	b	b	b	b	b	b	b	b	b	b	b	b	b	-	b	-	b	-	b	b	-	-	-	a	a	a	a	a
MzMbF2_219	1.63849	1.45484	61	44	6.245	2	183.43	166.97	2	2	-1.10808		-	h	h	-	h	h	h	h	h	h	h	b	-	b	h	-	-	b	h	a	a	b	b	b	b	b	b	b	b	b	b	b	b	b	b	-	b
MzMbF2_224	1.94201	1.61805	102	95	8.48528	1.88081	117.08	137.18	0	1	3.07483		a	h	a	-	h	a	h	h	b	-	h	b	a	-	h	h	-	b	h	-	h	h	h	-	-	h	-	a	a	-	h	h	h	-	h	-	h
MzMbF2_225	1.67669	1.61805	60	66	6.9282	1.82607	132.13	145.26	1	1	0.16102		-	-	h	-	-	a	a	a	a	-	a	a	-	a	a	a	a	a	-	-	a	a	a	-	-	a	a	a	a	a	a	a	a	-	a	a	a
MzMbF2_226	1.84819	1.59106	65	72	8.24621	1.88649	166.88	192.93	3	1	1.52447		h	h	h	h	h	-	h	h	h	h	-	-	h	b	-	-	b	h	h	a	a	a	a	a	-	a	a	h	h	h	h	h	h	h	h	h	-
MzMbF2_227	1.60746	1.47712	63	51	6.78233	1.81291	102.51	159.44	1	1	-0.89399		a	a	a	a	a	a	a	a	a	a	a	a	a	a	a	-	a	a	a	a	a	a	a	a	h	h	-	h	h	h	h	h	h	h	h	h	h
MzMbF2_228	1.65321	1.59106	70	62	7.93725	1.95904	140	132.76	2	1	0.715099		-	-	b	b	b	b	b	b	b	b	b	b	b	b	b	b	b	b	b	-	-	b	b	-	b	b	b	b	b	b	b	b	-	b	b	b	b
MzMbF2_234	1.5682	1.45484	67	47	9.79796	1.86923	159.56	164.58	1	1	-0.388754		-	b	-	-	b	-	-	h	a	h	-	b	-	-	-	b	h	-	h	h	-	-	h	-	-	b	a	a	a	a	a	a	a	-	a	-	-
MzMbF2_235	1.75967	1.63347	52	70	8.06226	1.76343	108.47	165.09	3	1	0.780367		b	b	-	-	b	b	b	-	b	b	-	b	-	-	-	b	b	b	b	-	b	-	b	b	-	-	-	-	-	b	-	-	a	-	h	-	h
MzMbF2_236	1.77452	1.72016	52	56	10.198	1.97313	52.11	162.57	2	1	1.46303		-	b	-	-	b	b	b	b	b	b	b	b	b	b	b	b	b	-	b	b	-	b	b	b	b	b	b	b	h	h	h	h	h	h	h	h	h
MzMbF2_237	1.79934	1.86332	46	72	6.9282	1.85733	128.43	166.76	2	1	1.35218		h	h	-	h	h	h	a	-	h	-	-	b	-	-	-	a	-	-	h	h	-	a	h	h	-	h	h	b	h	h	-	a	-	a	a	a	-
MzMbF2_238	1.64836	1.47712	68	37	8.94427	1.73239	100.34	184.5	2	1	-0.540529		h	h	h	h	h	-	h	h	h	h	-	-	h	h	h	-	h	b	h	-	a	a	-	a	h	-	a	a	a	a	-	-	-	a	a	a	a
MzMbF2_239	1.68124	1.49831	46	53	7.2111	1.89209	86.33	139.24	1	1	-0.634477		-	-	h	-	h	b	-	b	-	b	h	a	a	-	-	h	-	-	h	-	-	h	b	-	h	h	h	b	h	-	h	h	-	h	h	b	-
MzMbF2_244	1.78176	1.68574	60	55	8.66025	1.78533	130.21	121.77	2	1	0.989777		-	h	b	-	h	a	h	-	-	-	-	b	-	h	h	-	-	h	h	h	-	h	-	h	b	h	h	h	-	-	h	h	h	h	-	h	a
MzMbF2_245	1.84819	1.75967	94	79	9.05539	2.07555	136.47	152.02	2	1	3.30587		a	-	a	a	a	a	a	a	a	a	a	a	-	a	a	a	a	a	a	h	h	h	h	a	h	h	h	h	h	-	h	h	h	h	-	-	-
MzMbF2_247	1.93702	1.76343	54	106	5.2915	1.99564	133.97	126.86	2	1	2.46898		a	h	-	a	a	a	-	a	a	a	-	a	a	-	-	-	a	a	-	-	a	-	a	a	h	-	a	a	a	-	-	-	a	-	a	a	-
MzMbF2_248	1.8293	1.66745	74	68	7.93725	1.72428	136.42	168.39	1	1	1.2545		h	h	a	h	h	h	-	h	h	h	h	h	h	h	h	h	h	h	h	h	h	b	h	h	b	h	h	h	h	b	b	h	h	-	h	h	h
MzMbF2_249	1.45484	1.61278	71	57	4.69042	1.91381	114.5	154.84	1	1	-0.982143		h	h	h	h	h	h	h	h	h	h	h	h	-	h	h	h	h	-	h	h	h	b	b	b	b	b	b	b	-	b	b	b	b	b	b	b	b
MzMbF2_255	1.74819	1.77085	81	57	10.0995	1.82607	107.68	136.14	1	1	1.86661		-	-	h	h	h	h	h	h	h	h	h	h	h	h	-	-	h	-	-	h	h	h	h	h	h	h	h	h	h	-	-	h	h	h	h	h	h
MzMbF2_256	1.83251	1.73239	61	68	9.38083	1.8451	175.45	175	2	1	1.80052		h	h	h	h	h	h	h	h	h	h	h	h	h	h	-	h	h	h	h	h	h	h	h	h	h	h	h	-	h	h	h	h	h	h	h	h	h
MzMbF2_258	1.83569	1.69461	76	68	9.32738	1.89209	128.83	165.26	2	1	2.11748		h	b	-	-	b	b	b	b	b	-	b	-	b	b	b	b	b	b	b	b	b	b	-	b	h	a	a	a	a	-	a	a	a	a	a	a	a
MzMbF2_259	1.77815	1.62325	66	82	10.2956	1.99564	89.94	125.53	1	1	2.07691		h	h	-	h	h	h	h	h	h	h	h	h	-	h	h	h	h	-	h	h	-	h	h	h	h	h	h	h	h	h	h	h	h	h	h	h	h
MzMbF2_264	1.97772	1.74819	87	103	7.74597	1.82607	165.16	144.84	0	1	3.20022		a	h	h	h	-	h	h	h	h	h	h	h	h	h	h	a	h	h	h	a	-	h	a	a	a	a	a	a	a	-	h	h	h	h	h	h	-
MzMbF2_265	1.70757	1.65801	52	60	5	1.76343	148.94	185.93	1	2	-0.882491		h	h	h	h	h	h	h	h	h	h	h	h	h	h	h	h	h	h	h	h	h	h	h	h	h	a	a	a	a	a	a	a	a	a	a	a	a
MzMbF2_266	1.66745	1.66745	64	67	7.14143	1.76343	146.71	189.35	2	2	-0.00244976		-	-	-	-	-	-	-	-	-	-	-	h	-	h	-	-	h	-	-	-	-	-	-	-	a	-	-	-	-	-	-	-	-	-	-	-	-
MzMbF2_267	1.68124	1.55023	73	75	10.198	1.82607	101.11	147.14	2	1	1.26928		h	h	h	h	h	h	h	h	h	h	h	h	-	h	h	h	h	-	h	h	h	h	h	h	h	h	h	h	h	b	h	h	h	h	h	h	h
MzMbF2_268	1.74036	1.50515	68	82	8.24621	1.83885	145.91	140.9	2	1	1.02397		a	a	a	-	a	a	a	a	a	-	a	-	a	a	a	a	a	a	a	-	a	h	h	-	b	h	h	h	h	h	h	h	h	-	h	h	h
MzMbF2_274	1.97081	1.80277	111	143	11.2694	1.79239	86.28	151.22	2	1	5.70937		h	h	h	h	-	h	h	h	h	h	h	h	b	-	h	h	h	-	h	h	h	h	h	h	h	h	b	h	h	b	h	-	b	b	b	b	b
MzMbF2_275	1.81954	1.88366	61	64	8.60233	1.716	116.93	153.91	2	1	1.79004		b	b	b	b	b	b	-	b	b	b	b	-	b	b	b	b	b	b	b	b	h	b	b	b	b	b	b	h	h	h	h	h	h	h	h	h	h
MzMbF2_277	1.62839	1.49831	62	60	8.24621	1.92942	114.82	155.39	1	1	-0.0583822		h	b	b	b	b	b	b	b	b	b	b	b	b	b	b	b	b	b	b	b	b	b	-	b	h	h	h	h	h	-	h	h	h	h	h	h	h
MzMbF2_278	1.65801	1.62325	50	53	8.06226	1.90309	95.34	107.41	3	1	0.278148		h	h	h	h	h	h	h	h	h	h	h	h	h	h	h	h	h	h	h	a	a	a	a	a	h	a	a	a	a	a	a	a	a	a	a	a	a
MzMbF2_279	1.8451	1.72016	59	76	7.48331	1.88081	175.16	209.44	3	1	1.67307		-	h	-	-	a	-	a	a	a	-	-	a	-	a	a	a	a	a	a	-	-	-	a	-	-	-	-	-	-	-	a	a	a	-	a	a	a
MzMbF2_284	1.5966	1.75587	54	50	7.14143	1.88081	171.78	169.58	3	1	0.152036		h	h	h	h	h	h	h	h	h	h	h	h	h	h	h	h	h	h	h	h	h	h	h	h	a	a	a	h	h	h	h	h	h	h	h	h	h
MzMbF2_285	1.716	1.75967	62	57	9.27362	1.82607	132.73	176.55	2	1	1.16048		b	b	b	b	b	b	b	b	b	b	b	b	b	b	b	b	b	b	b	b	h	h	h	h	b	h	h	h	h	h	h	a	a	a	a	a	a
MzMbF2_286	1.78888	1.59106	76	54	9.69536	1.99123	124.46	147.8	1	1	1.44699		h	h	h	-	-	-	h	h	h	h	h	-	h	h	-	h	h	-	h	-	h	h	h	h	h	h	h	-	-	-	h	h	h	b	h	-	h
MzMbF2_287	1.66276	1.61805	83	66	9.48683	1.79239	166.78	186.03	3	1	1.30002		h	b	b	b	b	b	b	b	b	b	b	b	b	b	b	b	b	b	b	b	b	b	b	b	b	b	b	b	b	b	h	h	h	h	a	a	a
MzMbF2_288	1.69897	1.43136	52	53	6.63325	1.81291	190.48	211.59	3	1	-0.757542		b	b	b	b	b	b	b	b	b	b	b	b	b	b	b	b	b	b	b	b	h	h	h	h	h	h	h	h	h	h	h	h	h	h	h	h	h
MzMbF2_289	1.78176	1.79934	86	68	5.91608	1.70757	163.41	205.03	3	2	1.12253		b	b	b	b	b	b	b	b	b	b	b	b	b	b	b	b	b	b	b	h	a	h	a	a	a	-	a	a	a	a	-	a	a	a	a	a	a
MzMbF2_294	1.88366	1.81291	77	120	10.8628	2.0086	112.09	172.54	2	1	4.36152		h	h	h	-	-	-	h	b	h	-	h	-	-	-	-	h	h	-	-	h	-	-	-	-	b	-	h	-	-	-	h	b	h	-	h	-	h
MzMbF2_295	1.85126	1.76716	86	91	7.81025	1.73239	156.12	154.51	2	1	2.58644		h	h	h	h	h	h	h	h	-	h	h	h	h	h	h	-	h	h	h	h	h	h	h	h	h	h	h	h	b	b	b	b	b	b	b	b	b
MzMbF2_296	1.93702	1.76716	104	89	9.48683	1.94448	119.24	197	3	1	4.03133		h	h	h	-	h	h	h	h	h	h	h	h	h	h	h	h	h	h	h	-	b	h	h	h	h	h	-	h	h	h	-	h	-	h	h	h	h
MzMbF2_297	1.78176	1.70757	92	77	7.87401	1.83251	138.96	162.9	2	1	2.1244		h	h	h	h	h	-	h	h	-	h	h	h	h	h	h	h	h	h	h	h	h	h	h	h	h	h	h	h	h	-	b	h	h	h	h	h	h
MzMbF2_298	1.80618	1.716	73	77	6.48074	1.70757	162.7	171.18	2	1	1.29432		h	h	-	h	h	h	h	h	-	h	-	h	h	-	h	-	h	-	-	-	h	h	h	h	h	h	h	h	h	-	a	a	a	a	a	a	a
MzMbF2_299	1.76343	1.59106	82	68	10.0995	1.88081	120.46	146.83	2	1	1.8315		b	b	b	b	b	b	b	b	b	b	b	b	b	b	-	b	b	b	b	b	b	h	h	-	b	h	h	h	h	h	h	h	h	h	h	h	h
MzMbF2_304	1.87795	1.80618	69	60	7.4162	1.79934	82.08	177.66	3	1	1.83439		h	h	h	h	h	h	h	b	h	h	h	h	h	h	h	h	h	h	h	a	h	h	h	h	h	h	h	b	b	b	b	b	b	b	b	b	b
MzMbF2_305	1.72428	1.60206	71	59	10.3441	1.93952	138.7	214.81	2	1	1.29101		h	h	h	h	h	h	h	h	-	h	h	h	h	h	h	h	h	h	a	-	h	h	h	h	h	h	h	h	h	h	-	h	h	h	h	-	a
MzMbF2_306	1.82607	1.58546	85	61	10.7238	1.95424	126.63	183.74	3	1	2.2781		a	a	a	a	a	a	a	a	a	a	a	a	a	a	a	a	a	a	a	a	a	a	a	a	h	a	a	a	a	a	a	a	a	a	a	a	a
[truncated: 797 more columns]
