# Supplementary material for: Mapping of pigmentation QTL on an anchored genome assembly of the cichlid fish, Metriaclima zebra
Source: BMC Genomics. 2013 Apr 27;14:287. doi: 10.1186/1471-2164-14-287 (PMC3691601; doi:10.1186/1471-2164-14-287)
Supplement: Additional file 3 — MZebra_anchoredmap.xlsx Anchored M. zebra map. This file shows the linkage groups and the scaffolds contained within them. For each linkage group, markers that hit to the same scaffold are color-coded the same, with the exception of those with only one hit, which are color-coded light yellow. Linkage groups are separated by a black bar. Markers that were placed in the linkage group by JoinMap but excluded during the anchoring process are noted. [file 1471-2164-14-287-S3.xlsx]

## Sheet: Sheet1
Marker Name	LG	Position	Scaffold	Postion	notes
23245	1	0	118	373457			LG1 order	scaffold size		excluded	note
40025	1	2.651	321	259793			53(-)	4054199		321	only one hit
51291	1	5.062	201	562278			118 (+)	2278544		23	only one hit and also appears on LG15
63292	1	6.41	53	3727309			201(-)	1009361		111	only one hit
38659	1	7.17	53	2722358			145(-)	1814983
16206	1	8.389	145	1146127			7(-)	10694078
21121	1	9.465	118	1260210			2(+)	14920211
49239	1	10.525	118	1472401			Total	34771376
13754	1	11.356	145	1012862
59625	1	12.064	118	505667
47924	1	12.753	145	944979
4767	1	13.815	201	190751
50818	1	14.259	145	847839
12176	1	15.132	145	1244963
5144	1	15.715	201	181290
26308	1	16.106	118	2192542
44590	1	17.387	145	1448872
41422	1	18.409	23	6167773
28380	1	20.163	118	1359950
43159	1	29.647	7	10398219
9879	1	35.485	7	7522611
43052	1	42.072	7	3289695
58800	1	48.448	7	1772680
27512	1	52.651	7	1075861
32344	1	59.39	2	3230967
11506	1	66.896	2	4121306
33500	1	69.415	2	4186351
30867	1	75.079	2	7097728
45553	1	79.585	2	9161608
2322	1	81.897	2	9928283
20457	1	83.705	2	10925487
13730	1	88.372	2	12969203
24073	1	89.715	2	13641833	out of order
3448	1	91.609	2	13257509
46448	1	92.95	2	14445458
41872	1	94.132	2	14658461
2218	1	95.323	2	14405316	out of order
48518	1	97.109	2	12660807	out of order
59337	1	99.732	111	841601
UNH2071	2	0	87	2456733			LG2 order	scaffold size		excluded	note
31210	2	15.556	34	266403			87(+)	2899117		121	only one hit
23693	2	17.08	34	194158			34(+)	5449316
28201	2	19.832	121	848445			29(+)	6564344
Spindly	2	21.162	34	228462			4(-)	12264219
60304	2	22.931	34	2590580			198(+)	1039500
38542	2	24.29	34	1374516			11(+)	8807853
2300	2	26.283	34	4962416			Total	37024349
22176	2	27.545	29	417686
10313	2	28.774	29	22524
5773	2	29.955	29	1556828
21531	2	30.942	29	1109418
937	2	32.195	29	4080620
51628	2	33.879	29	695125
1903	2	35.535	29	3665162
56647	2	38.887	4	3965290
44882	2	40.429	87	2538976
63565	2	43.022	4	4329346
62095	2	48.101	4	1867997
UNH2127	2	50.599	4	1127459
31222	2	53.08	4	1590046
10411	2	54.621	4	514107
18866	2	59.339	198	485579
35880	2	60.895	198	485119	out of order
CSF1R	2	62.543	198	829661
45962	2	69.44	11	2805761
50618	2	73.283	11	5584737
21482	2	77.648	11	5072243	out of order
23539	3	0	268	289318			LG3 order	scaffold size		excluded	note
56418	3	2.162	268	507289			268(+)	580645		175	only one hit
57085	3	4.234	175	657373			166(+)	1366625		277	only one hit
38756	3	6.196	277	158044			83(+)	3011198		299	only one hit
14306	3	9.915	166	939567			186(+)	1163555		90	only one hit and also apppears on LG22
37168	3	12.083	166	992049			37(-)	5224814		176	only one hit
25253	3	14.51	299	245479			209(-)	896791		355	only one hit
21610	3	19.863	90	2017350			126(-)	2145356		316	only one hit
28814	3	24.595	78	2930759			182(-)	1188253		405	only one hit
4010	3	29.201	176	1193957			Total	15577237		390	only one hit
47737	3	33.428	83	361157						580	only one hit
58462	3	38.915	83	1551586						78	only one hit and also appears on LG15
56119	3	44.041	186	446994
34294	3	46.21	186	770751
49062	3	51.654	37	3810990
13469	3	53.694	37	3746273
40421	3	57.138	37	1101988
18368	3	60.085	37	1191916	out of order
43617	3	61.074	37	1570868	out of order
43857	3	64.001	355	275226
44163	3	67.279	209	655809
28290	3	69.279	126	885058
4737	3	70.059	126	2056537
52118	3	71.26	209	63804
43245	3	72.152	126	1153764
49207	3	72.927	126	748770
39888	3	73.631	126	216552
52149	3	74.402	316	132564
25116	3	75.843	182	621643
53174	3	76.815	182	578140
56038	3	78.54	405	2059
54257	3	79.81	390	60949
13210	3	86.811	580	43935
41179	3	89.278	126	661843
7548	4	0	236	604472			LG4 order	scaffold size		excluded	note
3623	4	1.716	293	189952			236(-)	748289		293	only one hit and also appears on LG12
53922	4	3.028	236	191408			379(+)	217627		174	only one hit and also appears on LG13
43234	4	4.606	236	78104			170(-)	1333009		188	only one hit and also appears on LG23
19165	4	6.194	379	42079			85(+)	2955656
49579	4	7.54	429	121584			68(-)	3412490
7393	4	8.626	236	316321	out of order		55(-)	3926641
27477	4	9.834	379	215646			61(+)	3699709
39804	4	11.214	170	1282452			28(+)	6561051
33642	4	12.546	170	952477			46(+)	4435326
31009	4	15.461	144	279619			Total	27289798
62788	4	17.779	85	1190768
31713	4	19.864	85	432630	out of order
26640	4	21.964	85	2142857
24768	4	24.096	85	2839603
24056	4	25.319	414	121513
443	4	26.203	351	242920
56503	4	27.675	68	2854729
8895	4	28.881	68	2532672
33235	4	30.964	68	248537	out of order
12717	4	31.72	68	739699
59606	4	32.785	68	468650
10918	4	33.863	254	377203
9229	4	34.387	68	466030
3619	4	35.727	68	1754098
44048	4	36.655	68	1432232	out of order
60732	4	38.86	55	3244877
16904	4	41.177	55	1782139
43200	4	43.045	55	468888
3472	4	45.1	61	713096
61455	4	46.711	174	563078
24017	4	48.182	55	54090
57618	4	51.03	61	1053866
55144	4	57.774	61	2803744
42059	4	61.306	61	3378083
57620	4	69.277	28	5336810
40015	4	71.297	28	6182881
62301	4	73.27	46	308506
11789	4	76.212	46	629575	out of order
62045	4	77.386	46	501315
6422	4	79.573	46	1582812
59539	4	80.78	46	3659486
15776	4	81.755	46	4279508
22232	4	82.633	46	3858323	out of order
6974	4	83.582	188	513751
37532	4	84.21	46	3157699
53153	4	85.808	46	2250711
46718	4	87.19	46	2947895
33244	4	88.372	46	3411142
38043	4	90.073	48	3893880
17534	4	91.55	46	3386936
2438	4	94.793	46	1712486
27462	4	98.125	46	1468138
50323	5	0	15	7751217			LG5 order	scaffold size		excluded	note
14833	5	1.517	58	418779			58(+)	3839289		273	only one hit
25828	5	2.919	58	614255			15(-)	8073407		202	only one hit
MZ28416	5	4.095	58	1973203			18(-)	7397558		63	only one hit
54729	5	5.506	15	6702919			10(+)	9712560		287	only one hit
43271	5	7.507	15	6765643	out of order		130(-)	2104878		191	only one hit
33442	5	10.712	15	2132285			Total	31127692		404	only one hit
45770	5	13.054	15	488770
48162	5	14.962	15	362664
26531	5	16.417	18	5528451
UNH2139	5	18.292	18	5440867
25258	5	19.246	18	4685571
30406	5	20.043	18	4692567	out of order
15149	5	22.833	18	2747920
1223	5	24.217	18	3003364	out of order
10405	5	26.253	18	2313222
usat14168	5	27.898	18	1030085
16460	5	29.298	18	945772
usat9538	5	30.592	10	1042581
37516	5	31.983	10	1135056
44446	5	33.77	10	1882070
44908	5	35.601	10	2777963
53300	5	40.454	10	3750181
44480	5	46.206	10	8035038
MZ10190	5	52.346	10	9603154
CADH	5	52.353	273	205421
usat49371	5	55.106	202	914425
MITF	5	56.196	130	258851
MZ29472	5	59.471	63	2335426
43232	5	60.939	130	2030815
42443	5	67.373	287	65391
7543	5	69.482	191	908328
20697	5	73.055	404	46265
14781	6	0	220	78857			LG6 order	scaffold size		excluded	note
63542	6	8.472	150	532068			20(+)	7280859		220	only one hit
27677	6	15.467	20	148299			135(-)	1981267		150	only one hit
51132	6	32.464	20	6782830			1(-)	15057275		20	only one hit
13980	6	38.075	97	2610575			Total	24319401		97	only one hit
23003	6	46.41	135	1400184
41461	6	51.453	135	62320
21609	6	66.875	1	3496841
42505	6	68.975	1	5000359
5656	6	71.458	1	5046609
12773	6	72.911	1	356129
38967	6	74.401	1	581722
40367	6	76.268	1	1194585
38194	6	77.726	1	1905735
53166	6	80.805	1	3328154
19848	6	82.713	1	253879
63127	7	0	424	12387			LG7 order	scaffold size		excluded	note
44384	7	1.098	152	1699127			152(-)	1743472		424	only one hit
25508	7	3.02	89	506612			89(+)	2862732		139	only one hit
34903	7	4.944	152	1019968			32(-)	6214852		95	only one hit and also appears on LG23
13639	7	6.054	152	630170			0(-)	0	*counted on LG14	5	only one hit and also appears on LG15
48427	7	6.856	139	1711805			Total	10821056		93	only one hit
46137	7	7.961	152	705377	out of order					99	only one hit
35920	7	9.317	95	409095						21	only one hit
18695	7	11.042	89	546670						77	only one hit
7816	7	12.596	5	4029296						100	only one hit
35728	7	14.328	32	6117117						115	only one hit and also appears on LG14
23549	7	16.29	32	6067790
12796	7	19.65	32	3173151
29316	7	24.275	32	1263378
55691	7	26.856	32	671866
41051	7	29.306	32	825654	out of order
UNH2092	7	38.507	93	1616439
UNH2199	7	45.209	99	932675
UNH973	7	55.946	0	15726268
Ed1012	7	58.564	0	13037865
MZ371	7	64.131	0	5124400
Labeo2016	7	72.676	21	2801036
20067	7	79.273	77	2264143
UNH896	7	81.95	100	1113309
UNH2044	7	88.758	115	1910317
24197	8	0	106	1665999	out of order		LG8 order	scaffold size		excluded	note
12924	8	1.576	106	1827381			106(-)	2508858		2257	only one hit
38748	8	2.397	106	1809822			113(+)	2383510		190	only one hit
60818	8	3.611	106	1780085			47(-)	4440480		192	only one hit
62707	8	5.887	113	2178928	out of order		72(+)	3267462
7134	8	7.542	113	1964221	out of order		51(-)	4106007
46885	8	9.036	113	2212073	out of order		159(-)	1652787
14418	8	10.197	113	1053476	out of order		Total	18359104
63643	8	11.444	113	897141
23586	8	12.782	113	1027975
11517	8	14.372	113	1620860
24775	8	17.154	47	4019086
27992	8	22.167	47	1123383
53733	8	25.496	2257	587
8663	8	27.924	72	968202
22662	8	31.542	72	1186324
53807	8	47.869	190	259696
17320	8	57.408	51	3698752
1225	8	61.046	51	3563988
62359	8	63.768	51	3563845
21512	8	67.622	51	685257
62114	8	68.737	51	308938
35591	8	71.05	51	1190972	out of order
16953	8	72.774	51	1259379	out of order
28394	8	74.98	159	1169077
15721	8	76.961	159	830683
4258	8	80.581	192	38726
20227	8	83.018	159	536326
16881	9	0	229	661850			LG9 order	scaffold size		excluded	note
45884	9	3.228	148	1314263			253(+)	656311		229	only one hit
37642	9	6.181	206	314003			13(+)	8673085		148	only one hit
60802	9	7.658	253	213368			27(-)	6641288		206	only one hit
37122	9	9.251	253	248884			177(+)	1227068		211	only one hit
51532	9	10.557	211	474330			228(+)	769663		142	only one hit
56001	9	12.663	253	287161			230(-)	775784		160	only one hit and also appears on LG22
14589	9	15.208	142	550316			312(+)	404488		152	only one hit and also appears on LG7
5254	9	19.98	13	360982			Total	19147687		286	only one hit
27018	9	33.826	13	6263832						776	only one hit
6257	9	38.74	13	6882361
55273	9	41.612	13	7164160
25354	9	46.196	13	8154532
15176	9	49.495	27	5928295
57355	9	51.445	27	5718757
36432	9	54.278	27	4680449
27115	9	56.231	27	4680452	out of order
13664	9	59.454	27	3766792
41228	9	61.489	27	2963600
62810	9	64.315	27	1804601
23451	9	65.769	27	814534
5454	9	66.967	27	2120314	out of order
5225	9	69.122	27	139736
25025	9	71.054	160	1459457
27892	9	72.498	177	723766
44754	9	73.364	228	240196
52375	9	73.782	152	1350804
54358	9	74.301	228	408454
5186	9	74.965	177	914883
36626	9	75.934	230	735116
6632	9	77.017	286	310912
39059	9	78.226	312	317872
4559	9	79.042	776	6510
38379	9	81.114	312	365947
41264	9	85.106	27	2020958	out of order
40996	9	97.883	230	487674
12615	10	0	279	123335			LG10 order	scaffold size		excluded	note
29419	10	3.2	75	2977996			75(-)	3148656		279	only one hit
17030	10	5.763	75	39439			50(-)	4095188		311	only one hit
33750	10	7.75	311	61566			94(+)	2741337		320	only one hit
55265	10	9.01	50	3247215			22(+)	6929250		635	only one hit
15477	10	10.208	320	305653			76(+)	3125278		193	only one hit
46844	10	11.88	50	3736291	out of order		25(+)	6673751		128	only one hit and also appears on LG12
59973	10	14.114	50	2675109			48(-)	4330336
29438	10	15.856	50	1135843			Total	31043796
63284	10	17.437	635	23615
33177	10	19.67	50	379256
49313	10	23.413	94	57241
59264	10	25.206	94	143531
49697	10	33.876	94	2707737
49531	10	40.478	22	2162316
37844	10	41.885	22	3317434	out of order
52475	10	43.761	22	2382575
22271	10	45.642	22	4172845	same restriction site
20175	10	47.161	22	4172848	same restriction site
32243	10	48.358	22	3944803	out of order
46455	10	49.451	22	3488267	out of order
19032	10	51.966	22	5493315
36972	10	54.475	22	6715353
31179	10	56.055	76	459669
34056	10	58.055	76	1028089
60498	10	62.714	76	2651301
42531	10	64.964	25	1962511	out of order
28707	10	66.388	25	573942
43658	10	67.775	25	1963250
61560	10	68.982	25	3224170
44661	10	70.036	25	2283413	out of order
16441	10	72.567	25	424223	out of order
62831	10	73.963	48	305596	out of order
28601	10	75.351	193	229213
42878	10	76.217	48	4259757
4214	10	76.746	48	4246375
48405	10	77.679	48	1848043	out of order
53103	10	78.544	48	3503029
49382	10	78.897	48	3183500
58368	10	79.241	128	1909904
62914	10	79.834	48	1525090
35707	10	80.842	48	475817
60242	10	82.903	48	4259702	out of order
55155	10	87.003	48	3884764	out of order
54921	11	0	151	1372752			LG11 order	scaffold size		excluded	note
47914	11	2.034	151	801817			151(?)	1759548		163	only one hit and also appears on LG17
47054	11	3.528	163	368247			189(?)	1149851		196	only one hit
43753	11	4.554	189	708483	same restriction site		64(-)	3486212
45988	11	5.506	189	708480	same restriction site		105(-)	2513137
25946	11	6.496	64	2825477			137(-)	1976225
2298	11	7.037	151	495438			123(+)	2192665
8179	11	8.024	151	845384			4(-)	0	*already counted on LG2
10271	11	8.865	196	617529			24(+)	6716452
35443	11	9.749	189	163656			66(+)	3481158
20700	11	10.439	189	230489			143(+)	1843518
29520	11	12.478	64	1731928			184(?)	1176143
25350	11	13.617	64	959430			207(+)	907371
57363	11	16.032	64	697166			249(-)	681269
51401	11	19.008	105	1526145			Total	27883549
31972	11	20.222	105	1193536
39308	11	21.854	105	1002343
40587	11	23.175	137	1886435
5233	11	25.179	137	1293853
34022	11	28.542	123	1378805
2637	11	30.501	123	1458179
54598	11	32.253	4	11898908
14183	11	35.173	4	11354533
30239	11	37.772	4	11110329
55593	11	41.971	4	8841638
62033	11	44.437	4	8771067
46041	11	48.05	4	7788123
28947	11	56.878	24	684374
10698	11	59.912	24	576828
29658	11	61.272	24	652957
17438	11	63.066	24	1423342
36664	11	65.321	24	2447744
16117	11	68.738	24	3353417
35487	11	69.304	24	3846738
59586	11	70.456	24	5825415
11347	11	72.215	24	4422151
16402	11	73.675	24	6460905
26573	11	74.938	24	6470995
53422	11	77.497	66	1248618	out of order
46061	11	78.69	66	749508
60895	11	80.036	66	1879668
45122	11	81.46	66	3367095
45805	11	82.815	66	3430468
6107	11	83.808	143	821424
60917	11	84.607	143	1756684	out of order
23403	11	85.347	143	1564730
50358	11	86.761	207	193588
57023	11	87.552	184	694228
37386	11	88.174	184	432017
55343	11	88.748	184	274162
60869	11	89.229	184	376336
3151	11	89.762	184	288543
40250	11	90.424	249	305503
41509	11	90.961	184	454597
58142	11	91.69	184	169143
36763	11	92.436	184	592834
16562	11	92.937	207	338335
2911	11	93.765	184	819004
20000	11	95.074	184	701487
541	11	95.752	207	460838
6550	11	97.567	249	217115
44174	12	0	197	838491	out of order		LG12 order	scaffold size		excluded	note
49224	12	4.193	43	1782499	out of order		197(+)	1072967		4	only one hit and also appears on LG2 and LG11
973	12	6.597	4	360539			43(+)	4494815		293	only one hit and also appears on LG4
9787	12	8.403	197	29547			14(+)	8554081		128	only one hit and also appears on LG10
37666	12	10.967	197	801561	out of order		9(-)	10371324
9009	12	12.878	197	495283			56(-)	3914716
11256	12	14.852	43	1441125	out of order		Total	28407903
47546	12	16.434	43	1338130
40181	12	19.002	43	2483569
47006	12	21.381	43	3698359
18058	12	25.249	14	1940739	same restriction site
35357	12	27.166	293	73641
43733	12	28.479	14	1940736	same restriction site
40574	12	29.769	14	3524054
32257	12	31.554	14	4036993	out of order
13950	12	33.408	14	3962036	out of order
48984	12	34.967	14	3881671
46259	12	40.314	14	5004350
62807	12	44.723	14	6603350
30776	12	56.431	9	9505421
44214	12	62.007	9	8995170
46702	12	73.168	9	2080925
43202	12	79.325	128	459535
19680	12	81.977	56	2963224
53477	12	86.573	56	1644732
56723	13	0	174	426209			LG13 order	scaffold size		excluded	note
55909	13	1.55	332	97930			174(?)	1316102		332	only one hit
37574	13	3.712	33	4800596			33(?)	5441958		258	only one hit
2120	13	4.936	33	5377011	out of order		26(+)	6628667		165	only one hit
944	13	6.336	33	5224303			44(+)	4470943		83	only one hit and also appears on LG3
23823	13	7.815	258	335623			62(-)	3596515		205	only one hit
44713	13	8.927	174	974008			38(+)	5005891		283	only one hit
40618	13	10.087	174	1163324	out of order		335(+)	347743
28692	13	11.152	174	533339			Total	26807819
13927	13	13.637	33	1367287
16800	13	15.037	33	1641221
55523	13	19.828	26	863440
3531	13	21.182	165	1408227
31058	13	24.508	26	2582936	out of order
21418	13	26.26	26	2167235	out of order
57400	13	28.099	26	2061206
57714	13	30.04	26	2695958	out of order
43030	13	32.342	26	3032731
51168	13	34.19	26	3563645
21936	13	39.931	26	6073015
54409	13	42.749	26	6481332
22215	13	44.744	44	2710942	out of order
55063	13	46.306	44	2063682	same restriction site
12416	13	49.304	44	2063679	same restriction site
33706	13	51.959	83	2230433
9709	13	53.467	44	2781082
44414	13	55.107	44	3044554
42555	13	56.449	44	3357259
33760	13	58.553	44	4325702
9594	13	60.2	62	2866349
56109	13	63.236	62	2613646
34322	13	66.788	62	1290412
24297	13	68.145	62	1236016
39222	13	71.213	62	329098
6270	13	73.646	62	464675
57182	13	75.697	38	1059157
25957	13	77.789	38	1068880
47399	13	79.931	38	2208245
5391	13	81.989	38	3291098
33257	13	84.819	38	3296870
56302	13	86.44	205	646442
51146	13	89.348	283	83414
13275	13	91.291	335	86935
52480	13	93.168	335	133377
60287	14	0	84	821406			LG14 order	scaffold size		excluded	note
60355	14	1.546	23	5927595			0(-)	18958539		23	only one hit and also appears on LG15
32200	14	2.455	0	1988503			290(-)	489195		9	only one hit and also appears on LG12
47854	14	3.352	0	1085027			84(+)	3007690		225	only one hit
58433	14	4.47	290	248995			73(+)	3268399		125	only one hit
45671	14	5.34	9	4544590			8(?)	10566501		115	only one hit and also appears on LG7
55726	14	6.711	0	3426502	out of order		54(+)	3984222		116	only one hit
36558	14	7.385	0	169879			67(-)	3427994
33761	14	8.093	0	29187			158(-)	1654176
42731	14	8.724	225	206587			103(-)	2565823
36086	14	9.48	0	937855	out of order		272(+)	560573
42184	14	10.092	290	21831			219(?)	864058
21540	14	11.133	84	1581566	out of order		Total	49347170
7065	14	11.914	84	1406939
MZ33953	14	12.454	84	1877802
45247	14	13.53	84	1954091
39177	14	13.987	84	2526499
12821	14	14.98	0	821093
UNH2040	14	17.668	125	703882
39954	14	18.445	73	2667769	out of order
MZ31651	14	18.994	73	2547017
56569	14	19.664	73	2756082
59024	14	23.319	8	9841554
Somato17	14	25.539	8	9213226
Somato20	14	26.252	8	9261286
59563	14	28.853	8	7930413
734	14	32.037	8	9335899
30168	14	41.677	8	3698207
461	14	46.338	8	1850782
38051	14	51.135	54	255317
MZ27256	14	57.088	54	1524636
26735	14	59.458	54	2403398
24613	14	62.63	54	3295179	same restriction site
12689	14	65.908	54	3295182	same restriction site
1815	14	67.77	67	3012954
52354	14	69.773	67	2028832
14803	14	71.566	67	2307600	out of order
MZ30207	14	75.733	67	547222
29975	14	76.869	67	144578
19447	14	77.715	158	1287809
17466	14	78.633	103	1979542
62605	14	79.24	272	331040
48451	14	79.946	272	403195
20091	14	80.613	103	1773037
45739	14	80.9	219	252916
21436	14	81.416	219	548375
37564	14	81.952	103	579328
MZ52420	14	82.541	272	154037	out of order
MZ37607	14	82.815	103	1963623
7798	14	83.49	103	681537
51318	14	83.954	103	504556
22135	14	84.228	103	457700
10892	14	84.564	219	371159
7580	14	84.804	103	1239871
44673	14	85.162	115	2229816
11422	14	85.644	219	346841
41460	14	86.145	103	182624
60496	14	87.001	219	271150
63095	14	87.288	219	282960
26047	14	88.015	219	794827
59806	14	88.363	116	994413
49403	14	89.246	103	369479
32810	14	89.582	103	623175
29272	14	90.332	103	676921
44611	14	90.98	219	69899
13787	14	91.519	103	354785
60196	14	92.727	158	1098143
14415	14	94.028	219	775
7062	15	0	74	2088184			LG15 order	scaffold size		excluded	note
45851	15	2.774	282	468941			74(-)	3188564		282	only one hit
10237	15	3.968	74	2085738			78(+)	3097515		71	only one hit
7007	15	5.393	74	1201928			270(-)	565321		2	only one hit and also appears on LG1
28652	15	7.02	74	2249626	out of order		23(-)	6840764
29432	15	8.81	78	249348			146(+)	1811142
16332	15	9.978	74	459090			5(+)	12150826
21740	15	11.563	74	1530646	out of order		Total	27654132
1204	15	13.696	78	2037823
15643	15	16.5	270	436693	same restriction site
2890	15	18.609	71	971235
7237	15	19.707	711	4253
8261	15	21.652	2	673848
33158	15	22.996	270	436690	same restriction site
41587	15	26.647	23	6214883
8652	15	28.492	23	5736959
46694	15	33.197	23	5044902
59611	15	47.237	23	426598
32121	15	53.554	146	499603
45376	15	56.913	146	951380
52750	15	59.409	5	403983
9233	15	63.029	5	1891168
18879	15	65.403	5	2570853	out of order
5618	15	68.326	5	2083053
37132	15	72.501	5	5167848
24429	15	75.423	5	6051830
54292	15	78.002	5	7527474	out of order
35106	15	79.002	5	6973016
59311	15	81.218	5	7198117
31679	15	83.161	5	7891869
3312	15	87.667	5	10094774	out of order
59535	15	89.919	5	9453078
40368	16	0	149	1029300			LG16 order	scaffold size		excluded	note
44233	16	0.978	149	1763111			149(?)	1782578		194	only one hit
30061	16	2.533	149	1734051			233(-)	755045		25	only one hit and also appears on LG10
24813	16	3.322	233	695607			204(?)	914597		114	only one hit
58351	16	4.851	194	4226			117(-)	2285543		103	only one hit and also appears on LG14
13770	16	6.222	204	793981			161(?)	1520484
1037	16	7.416	117	407960			136(+)	1989670
50873	16	7.804	117	2185287			52(-)	4099158
41254	16	8.859	149	1197779			42(+)	4486322
21503	16	10.03	204	334900			59(+)	3786564
23932	16	10.974	233	533935			86(+)	2942682
62661	16	12.12	204	796223			Total	24562643
22616	16	13.243	117	69651
19511	16	14.184	117	18008
29743	16	16.282	161	968145
37758	16	17.624	161	685891
12671	16	19.093	136	80391
2756	16	20.686	161	1376374
9240	16	22.219	136	662019
43960	16	23.479	136	685936
22875	16	26.93	25	4526915
42635	16	28.869	136	1336836
22698	16	33.328	52	3773609
42513	16	37.193	52	1869789
44815	16	40.859	52	1363484
1301	16	49.466	42	846672
33145	16	57.468	42	3372288	out of order
25101	16	59.512	42	3343418
43146	16	63.765	42	3886816
9716	16	69.455	59	1803064
34608	16	71.758	59	1578480	out of order
46165	16	73.574	59	2067630
14960	16	75.333	86	95447
57638	16	77.119	86	507608
12498	16	80.128	59	3692753
61187	16	84.996	114	1957540
22333	16	89.229	103	1619457
43716	17	0	179	1035114			LG17 order	scaffold size		excluded	note
45064	17	3.538	147	306667			79(-)	3100977		179	only one hit
24572	17	5.549	226	17727			102(-)	2573634		147	only one hit
42962	17	9.372	288	429293			119(?)	2272962		226	only one hit
7921	17	16.606	79	1128329			163(?)	1482455		129	only one hit
48367	17	18.171	79	485185			17(-)	7605417		154	only one hit
14643	17	20.112	79	339282			69(-)	3310407		255	only one hit
1082	17	22.204	129	657269			35(?)	5397156		4	only one hit and also appears on LG2 and LG11
44764	17	24.596	154	1430217			235(+)	752700
12587	17	27	119	1743014			Total	26495708
47214	17	28.193	102	2133053
34226	17	29.801	102	2117596
31402	17	30.521	102	1915640
36733	17	31.521	102	698773	out of order
23097	17	32.905	102	1864279	out of order
52514	17	33.779	102	979495
47602	17	34.7	119	1711715
18613	17	35.49	102	246563
8446	17	36.22	119	878584
10865	17	36.868	119	1013829
53390	17	37.83	119	878581
40909	17	38.763	163	94876
44841	17	39.809	163	403208
24549	17	40.76	163	886181
21825	17	42.727	163	97047
13914	17	43.787	163	521864
30457	17	44.481	255	269574
46588	17	47.192	17	6981640
36249	17	50.054	17	5484980
23323	17	50.965	17	5465424
56257	17	52.882	4	7961707
9801	17	53.921	17	4633425
51228	17	54.863	17	4202860
40272	17	57.084	17	4120304
42390	17	58.058	17	3331788
15786	17	59.249	17	3390531	out of order
27138	17	60.744	17	3314027
15460	17	62.928	17	2793115
12347	17	64.931	17	1424907
23592	17	66.295	17	1786333	out of order
7954	17	68.16	17	950799
23740	17	69.406	17	15416
54774	17	70.372	69	744487
48160	17	71.921	69	973600	out of order
11700	17	73.362	69	740792
10999	17	75.348	35	4736771
30335	17	78.164	35	1484060
28299	17	79.064	35	38113
2668	17	79.605	235	191632
4027	17	80.538	35	614202
54955	17	81.367	35	298274
12977	17	82.124	35	369836
25435	17	83.112	235	357317
57999	17	83.823	35	271969
4810	17	85.189	35	392824
26842	17	86.746	35	34893
51176	17	90.23	35	89047
42516	17	93.694	35	816556
54103	18	0	107	1362190			LG18 order	scaffold size		excluded	note
9576	18	2.34	326	61436			107(+)	2482507		326	only one hit
62469	18	4.06	104	1678585			173(?)	1313675		104	only one hit
7942	18	6.183	208	665013			6(+)	10781972		208	only one hit
11744	18	8.143	107	2170630			41(-)	4738496		127	only one hit
39328	18	10.064	173	399033			109(+)	2423484		3586	only one hit
49071	18	11.899	173	1020712			Total	21740134
9827	18	13.314	173	296479
4958	18	15.11	127	697743
29808	18	16.414	173	387622
7058	18	19.196	173	373820
61190	18	24.726	6	2183809
49068	18	27.881	6	5504484
33013	18	32.93	6	7581868	out of order
60249	18	36.237	6	7562725
29912	18	39.318	6	8305819
57969	18	41.482	6	8600520
48875	18	43.237	6	8862912
5824	18	45.982	6	9441353
5040	18	47.852	6	9719729	same restriction site
37937	18	50.299	6	9719726	same restriction site
53758	18	58.89	41	1816067
1655	18	60.706	109	774869
24920	18	62.328	41	732197
23383	18	63.831	41	137978
22456	18	65.852	109	1443460
53280	18	70.436	3586	1049
37344	19	0	3	12916329			LG19 order	scaffold size		excluded	note
30422	19	4.029	3	12499240			3(-)	14128296		120	only one hit
17789	19	7.92	3	12051900			60(-)	3736498		39	only one hit
61932	19	11.472	3	10911650			162(-)	1502344		169	only one hit
60924	19	13.819	3	10450905			96(+)	2710085		31	only one hit and also appears on LG23
22620	19	16.613	3	10118422			Total	22077223
17764	19	19.232	3	9577569
25549	19	25.789	3	8001344
18271	19	29.962	3	5101878
43316	19	34.953	3	4411313
52577	19	39.177	3	2819679
24333	19	43.533	3	1628597
3277	19	46.133	3	1483362
26959	19	49.05	3	535813
4515	19	52.447	60	882203
48364	19	55.321	60	231897
44342	19	60.06	120	2027618
10592	19	67.53	162	994460
39617	19	69.022	162	993350
4110	19	71.427	39	4729272
56903	19	73.483	169	402437
27404	19	80.741	31	4174874
2908	19	85.38	96	102324
42049	19	87.617	96	988409
57761	20	0	133	2004756			LG20 order	scaffold size		excluded	note
39638	20	3.598	240	377824			12(-)	8758855		133	only one hit
45490	20	9.755	65	343428			108(?)	2444208		240	only one hit
24169	20	11.16	138	43970			36(+)	5329829		65	only one hit
41545	20	16.464	12	8114952			57(+)	3869286		138	only one hit
57718	20	19.95	12	5800003			Total	20402178		164	only one hit
34643	20	24.065	12	3251537						313	only one hit
49228	20	26.482	12	2836288						181	only one hit
47387	20	28.981	12	2865254						224	only one hit
34198	20	30.129	12	1807251
13718	20	31.24	12	1689240
41490	20	32.695	108	1257276
53983	20	33.706	12	390217
32684	20	34.626	12	1784584	out of order
4770	20	35.842	12	71248
49764	20	37.109	108	2163199
946	20	38.324	164	272935
37957	20	39.456	108	355285
38021	20	40.572	108	391391
27282	20	42.319	108	640030
14421	20	43.844	313	6381
34476	20	45.568	181	1111397
28173	20	46.738	224	296697
16008	20	52.663	36	994782
45619	20	57.34	36	3859306	out of order
33504	20	59.461	36	3509309
39818	20	63.05	36	4722006
45909	20	66.104	57	161805
36862	20	69.901	57	3020178
12815	20	72.415	57	3678201
27613	20	84.011	57	1898376	out of order
27735	22	0	70	2101932			LG22 order	scaffold size		excluded	note
51334	22	5.285	98	767597			98(+)	2702987		70	only one hit
51815	22	7.325	98	1289866			16(?)	7626595		281	only one hit
33962	22	10.475	98	2654184			153(?)	1708893		749	only one hit
21275	22	12.803	98	2702087			223(-)	822188		1329	only one hit
7039	22	13.984	281	336602			160(-)	1538577		445	only one hit
1041	22	16.73	16	865753			Total	14399240		596	only one hit
44096	22	21.644	16	3914212						244	only one hit
57636	22	23.996	16	4571723						90	only one hit and also appears on LG3
26947	22	25.297	16	5185819						210	only one hit
MZ13482	22	27.626	16	5485770						143	only one hit and also appears on LG11
MZ13525	22	28.507	16	6011743
16459	22	31.057	16	7150340
55831	22	32.692	16	6564711
12683	22	34.057	19	7168772
20833	22	35.637	16	6743231
UNH2112	22	41.678	19	5665164
51629	22	46.404	19	5087693
9367	22	50.605	19	2561235
30448	22	53.663	19	1778355
54665	22	56.409	749	12670
46020	22	59.561	153	383272
22780	22	61.399	153	486524
54097	22	62.432	153	199039
28748	22	64.197	153	1515304
25425	22	65.272	223	421575
62728	22	66.526	153	1622322	same restriction site
1957	22	67.41	153	1622325	same restriction site
58999	22	68.503	223	154488
2000	22	69.526	223	362526	out of order
8811	22	70.578	223	138133
62142	22	72.123	1329	3893
9808	22	73.345	445	49654
5577	22	74.222	596	31375
50372	22	75.52	160	1225082
39893	22	76.586	244	269784
20912	22	77.765	90	1715144
46892	22	79.63	210	591751
63125	22	80.782	160	121380
41256	22	83.269	143	200061
53508	23	0	172	928390			LG23 order	scaffold size		excluded	note
10726	23	1.523	95	1683995			88(-)	2891042		325	only one hit
28974	23	3.97	95	972934			82(?)	3029028		16	only one hit and also appears on LG22
51232	23	6.331	30	5317526			110(-)	2420245
52961	23	7.002	95	1964102			31(?)	6463350
53282	23	8.564	325	264215			49(?)	4103414
42715	23	9.893	95	2093427			40(+)	4745104
33887	23	11.783	259	401398			168(?)	1347886
33422	23	12.699	95	980393			Total	25000069
62903	23	14.133	259	178827
15157	23	15.342	30	5065760
54517	23	17.359	188	187704
63774	23	19.275	88	2584583
55126	23	20.606	172	1277844
15889	23	22.227	188	713316
34266	23	23.867	88	1249320
23443	23	24.924	88	1089342
30609	23	27.063	88	170915
6135	23	28.625	88	367615	out of order
44396	23	29.922	82	1881726
60596	23	32.795	16	704201
18777	23	33.645	82	147409
26299	23	35.512	82	1825543
30400	23	37.423	110	1071882
24559	23	40.191	110	345133
3872	23	43.92	31	1606866
1953	23	46.52	31	1834697
39147	23	48.028	31	1916774
61583	23	49.18	31	1760293
26272	23	51.862	49	530192
21878	23	53.293	49	587315
40124	23	53.857	49	201327
26563	23	55.158	49	16164
MAP	23	56.562	49	532113
SL9A7	23	56.664	49	462833
Syntaxin	23	57.78	49	732084
38851	23	58.479	49	843765
40357	23	59.884	49	587312
45026	23	61.073	49	43288
13566	23	63.656	49	1648728
Bloc1S2	23	65.467	49	2903493
12791	23	68.242	49	658784
25190	23	69.502	49	3814036
3147	23	72.012	40	349806
37830	23	79.02	40	4580759
7933	23	80.935	168	767687
58724	23	82.935	40	4644604
59460	23	83.717	168	706728
36262	23	85.006	168	1257002
53604	23	87.123	168	890432
7025	23	88.998	168	5751
total anchored	564259264
% of assembly anchored	0.664791
if included 1 hit markers	789264952
% of assembly anchored	0.929885
